# Supplementary material for: IL-6 in the Ecosystem of Head and Neck Cancer: Possible Therapeutic Perspectives
Source: Int J Mol Sci. 2021 Oct 13;22(20):11027. doi: 10.3390/ijms222011027 (PMC8540903; doi:10.3390/ijms222011027)
Supplement: Supplementary file 1 [file ijms-22-11027-s001.zip]

Archive with 1 entries (1 files):
- ijms-1320431-supplementary.pdf
